# Supplementary material for: MultiTEP-Based Vaccines Targeting SARS-CoV-2 Spike Protein IgG Epitopes Elicit Robust Binding Antibody Titers with Limited Virus-Neutralizing Activity
Source: Pathogens. 2024 Jun 20;13(6):520. doi: 10.3390/pathogens13060520 (PMC11206316; doi:10.3390/pathogens13060520)
Supplement: Supplementary file 1 [file pathogens-13-00520-s001.zip]

Archive with 1 entries (1 files):
- pathogens-3028047-supplementary.pdf
